# Supplementary material for: Clinical Characteristics, Genetic Findings and Arrhythmic Outcomes of Patients with Catecholaminergic Polymorphic Ventricular Tachycardia from China: A Systematic Review
Source: Life (Basel). 2022 Jul 22;12(8):1104. doi: 10.3390/life12081104 (PMC9330865; doi:10.3390/life12081104)
Supplement: Supplementary file 1 [file life-12-01104-s001.zip]

Archive with 2 entries (2 files):
- CPVT Supplementary Table S1 (PRISMA checklist).pdf
- CPVT Supplementary Table S2 (Diagnostic Criteria).pdf
